# Supplementary material for: Efficient and Accurate Analog Voltage Measurement Using a Direct Sensor-to-Digital Port Interface for Microcontrollers and Field-Programmable Gate Arrays
Source: Sensors (Basel). 2024 Jan 29;24(3):873. doi: 10.3390/s24030873 (PMC10857088; doi:10.3390/s24030873)
Supplement: Supplementary file 1 [file sensors-24-00873-s001.zip]

Archive with 7 entries (7 files):
- count_periods.v
- Division.v
- reset_generator.v
- Top_module.v
- UART_control.v
- uart_rx.v
- uart_tx.v
